# Supplementary material for: Healthcare-associated malaria: a systematic review, 1997 to 2023
Source: Euro Surveill. 2025 Mar 20;30(11):2400393. doi: 10.2807/1560-7917.ES.2025.30.11.2400393 (PMC11927069; doi:10.2807/1560-7917.ES.2025.30.11.2400393)
Supplement: Supplementary Table S5 [file 24-00393_GOSSNER_Supplementary_TableS5.xlsx]

## Sheet: Notes
P: Plasmodium
HCW: Healthcare-worker
Unknown: the authors specified it remained unknown, despite investigations.
ND: Exact information (e.g. date) not disclosed for the protection of personal data
NA: Not applicable
NP: Not provided by the authors
In blue: data collected from another publication than the main source (publication mentioned in the comment field)
In brown: data collected through the data call (unpublished data)

## Sheet: Data Extraction
Running number	Case number	Cluster code	First author	Title	Translated title	Publication year	Journal	Volume	Issue	Pages	Information category	Mean of identification of the report	Complemented with unpublished data	Source of information (for unpublished data only)	Language	Quality Assessment	Protozoa species	Year of occurrence	Date of admission to the healthcare facility where infection took place	Date of release from the healthcare facility	(Suspected) date of infection	Date of symptom onset. *Alternatively date of seeking for care	Date of diagnosis	Parasitaemia at diagnosis (%) - healthcare- associated infection (*Estimated parasitaemia)	When estimates were calculated, this is the value provided in the article - healthcare- associated infection	Parasitaemia at diagnosis (%) - primary case (*Estimated parasitaemia)	When estimates were calculated, this is the value provided in the article - primary case	Ward/unit where infection took place	Specifics about the ward	Role in the healthcare facility	City/region where the healthcare facility is located	Country where the healthcare facility is located	Age category (years)	Sex of case	Primary cause of admission to the healthcare facility	Specifics about the cause of admission	Outcome	Recent travel history to a area where the specific disease is endemic	Blood transfusion prior disease onset	Injecting drug use prior disease onset	Needlestick injury prior disease onset, other than drug abuse	Glucose monitoring by glucometer prior disease onset	Common infusions (e.g. contrast material) prior disease onset	Residing at proximity to an airport or visit to an airport	Primary case identified i.e. person introducing the pathogen in the healthcare facility	Epidemiological link to primary case established	Microbiological link to primary case established	Relevent travel history of the primary case	Type of link between primary and secondary case, alternatively between secondary and tertiary case
4	1	18	Gruell H.	On taking a diferent route: An unlikely case of malaria by nosocomial transmission		2017	Clinical Infectious Diseases	65	8	1404-1406	Peer-reviewed article	Literature search	Yes	German National Surveillance data	English	Good	P. falciparum	2016	2016-02-01	NP	NP	8 days after release from hospital; 05/03/2016	Mar-2016	20	NA	9	NA	NP	NP	Patient	NP	Germany	31-40	Female	Accident and emergency	unilateral colicky flank pain and diagnosed with pyelonephritis	Recovered	No	No	No	NP	No	NP	NP	Yes	Yes	Yes	DRC	Same hospitalisation room
9	1	20	Moran, E.	Case of cryptic malaria		2004	Communicable Diseases and Public Health	7	2	142-4	Peer-reviewed article	Literature search	No	NA	English	Good	P. falciparum	NP	NP	NP	NP	NP	NP	7.9	NA	2	NA	Infectious Disease unit	moved to that unit because beds in the renal transplant unit were limited	Patient	Oxford (from authors affiliation)	United Kingdom	41-50	Female	Accident and emergency	cellulitus of the adonimal wall at the site of the retained cuff of a peritoneal dialysis catheter	NP	No	No	NP	NP	NP	NP	NP	Yes	Yes	Yes	Nigeria	Same ward or floor and different rooms
17	1	7	Asgari, N.	A case of hospital acquired malaria in England		2002	Eurosurveillance	6	8		Peer-reviewed article	From a review paper	No	NA	English	Poor	P. falciparum	2001	2001-12-01	NP	2002-01-01	2002-01-01	NP	NP	NA	NP	NA	Surgical ward	orthopedic procedure	Patient	England	United Kingdom	NA	Male	Planned surgery or procedure	orthopedic surgery	NP	No	No	NP	NP	NP	NP	No	Yes	Yes	NP	NP	NA (infected by a HCW)
24	1	9	Fernández Martínez B	Situación del paludismo en España. Evolución del tipo de notificación a la Red Nacional de Vigilancia Epidemiológica y resumen de los resultados de la vigilancia de 2014 a 2017		2018	Boletín epidemiológico semanal	26	7		Epidemiological bulletin	Websites of regional, national and international public health institutes and authorities search	Yes	Spanish National Surveillance System	Spanish	Poor	P. falciparum	2016	NP	NP	2016-01-15	2016-03-09	2016-03-16	NP	NA	NP	NA	Emergency ward	emergency unit	Patient	Galicia	Spain	61-70	Male	Recurrent treatment	Myeloma	Recovered	No	No	NP	NP	NP	NP	No	Yes	Yes	No	NP	Same ward or floor and no information on the room
27	1	33	Verona, B.	Epidemiological investigation of a case of malaria in a non-endemic area, Campo de Gibraltar, Cadiz, Spain, January 2022		2022	Eurosurveillance	27	46	NA	Peer-reviewed article	Complementary search	Yes	Spanish National Surveillance System	English	Good	P. falciparum	2022	Dec-2021; ND	Dec-2021; ND	Dec-2021; ND	Jan-2022; ND	Jan-2022; ND	NP	NA	NP	NA	NP	NP	Patient	Andalusia	Spain	41-50	Male	Planned surgery or procedure		Recovered	No	Yes	No	NP	NP	NP	No, airport at >8km from hospital and patient's residence	Yes	Yes	NA	Philippines	Same ward or floor and no information on the room
5	1	4	Jain, S.K.	Nosocomial malaria and saline flush		2005	Emerging Infectious Diseases	11	7	1097-1099	Peer-reviewed article	Literature search	No	NA	English	Good	P. falciparum	2003	2003-07-14	2003-08-01	2003-07-22	07/08/2003*	2003-08-18	12	NA	4	NA	Pedriatric ward	pediatric intensive care unit	Patient	Baltimore	United States	11-20	Female	Planned surgery or procedure	placement of a surgical feeding tube	NP	No	No	NP	No	No	No	No	Yes	Yes	Yes	The Gambia	Same hospitalisation room
10	1	27	Piro, S.	Hospital-acquired malaria transmitted by contaminated gloves		2001	Journal of Hospital Infection	47	2	156-158	Peer-reviewed article	Literature search	No	NA	English	Good	P. falciparum	1997	1997-10-23	1997-11-12	NP	1997-11-15	1997-11-18	7	NA	5	NA	Infectious Disease unit	infectious disease division	Patient	Tripoli	Libya	51-60	Female	Accident and emergency	Multiple gastric ulcers and severe duodenitis	NP	No	NP	NP	NP	NP	NP	NP	Yes	Yes	NP	Burkina Faso	Same ward or floor and nearby rooms
10	2	27	Piro, S.	Hospital-acquired malaria transmitted by contaminated gloves		2001	Journal of Hospital Infection	47	2	156-158	Peer-reviewed article	Literature search	No	NA	English	Good	P. falciparum	1997	1997-10-28	NP	NP	1997-11-15	1997-11-18	7	NA	5	NA	Infectious Disease unit	infectious disease division	Patient	Tripoli	Libya	41-50	Female	Accident and emergency	acute hep C	NP	No	Yes	NP	NP	NP	NP	NP	Yes	Yes	NP	Burkina Faso	Same ward or floor and nearby rooms
11	1	1	Winterberg, D.H.	A boy with nosocomial malaria tropica contracted in a Dutch hospital		2005	Pediatric Infectious Disease Journal	24	1	89-91	Peer-reviewed article	Literature search	No	NA	English	Good	P. falciparum	NP	NP	NP	NP	NP	33 days after admission	<0.5	NA	43.7	NA	Pedriatric ward	pediatric intensive care unit	Patient	Amsterdam (from authors affiliation)	the Netherlands	11-20	Male	Accident and emergency	severe neurotrauma and respiratory insufficiency after a car accident.	NP	No	Yes	NP	NP	NP	NP	No	Yes	Yes	Yes	Nigeria	Same hospitalisation room
12	1	23	Al-Saigul, A. M.	Nosocomial malaria from contamination of a multidose heparin container with blood		2000	Infection control and hospital epidemiology	21	5	329-330	Peer-reviewed article	Literature search	No	NA	English	Good	P. falciparum	1997	1997-03-01	1997-03-06	NP	1997-03-18	1997-03-21	NP	1,160,640/uL	NP	NA	Pedriatric ward	pediatric unit	Patient	Riyadh	Saudi Arabia	0-10	Female	Accident and emergency	asthma	NP	No	No	NP	NP	NP	NP	No	Yes	Yes	NP	NP	Same ward or floor and no information on the room
13	1	6	Alweis, R. L.	Serial Nosocomial Transmission of Plasmodium falciparum Malaria from Patient to Nurse to Patient		2004	Infection Control and Hospital Epidemiology	25	1	55-59	Peer-reviewed article	Literature search	No	NA	English	Good	P. falciparum	2000	NA	NA	2000-08-04	2000-08-14	2000-09-11	7	NA	3	NA	NP	NP	Healthcare worker	Boston	United States	51-60	Female	NA	NA	Recovered	No	No	NP	Yes	NP	NP	NP	Yes	Yes	NP	Ivory Coast	NA (HCW infected while caring for a malaria patient)
13	2	6	Alweis, R. L.	Serial Nosocomial Transmission of Plasmodium falciparum Malaria from Patient to Nurse to Patient		2004	Infection Control and Hospital Epidemiology	25	1	55-59	Peer-reviewed article	Literature search	No	NA	English	Good	P. falciparum	2000	2000-09-08	2000-09-13	2000-09-08	2000-09-18	2000-09-23	NP	NA	NP	NA	Emergency ward	emergency department	Patient	Boston	United States	71-80	Male	Accident and emergency OR Planned surgery or procedure	coronary artery bypass surgery	Recovered	No	Yes	No	NP	NP	NP	No	Yes	Yes	Yes	No travel	NA (infected by a HCW)
15	1	21	Tarantola A.	Occupational Plasmodium falciparum malaria following accidental blood exposure: A case, published reports and considerations for post-exposure prophylaxis		2005	Scandinavian Journal of Infectious Diseases	37	2	131-40	Peer-reviewed article	From a review paper	No	NA	English	Fair	P. falciparum	2001	NA	NA	2001-06-21	2001-07-01	NP	NP	NA	NP	NA	NP	NP	Healthcare worker	Paris	France	21-30	Female	NA	NA	Recovered	No	NP	NP	Yes	NP	NP	NP	Yes	Yes	NP	Kenya	NA (HCW infected while caring for a malaria patient)
16	1	11	Rotaeche Montalvo V	Rotaeche Montevaldo. Paludismo inducido en Espana		2001	Medicina de Familia. SEMERGEN	27		589-590	Epidemiological bulletin	From a review paper	No	NA	Spanish	Fair	P. falciparum	1998	NP	NP	NP	NP	NP	NP	NA	40	NA	Resuscitaton area	In the reanimation unit after receiving a surgery for aortic aneurysm	Patient	La Palmas (Canaria island)	Spain	61-70	Male	Accident and emergency	Aortic aneurysm	Recovered	No	No	NP	NP	NP	NP	No	Yes	Yes	NP	Mauritania	Same hospitalisation room
19	1	22	Diguio N.	Retour sur un cas de paludisme nosocomial		2021	NA	NA	NA	NA	Presentation	Websites of regional, national and international public health institutes and authorities search	Yes	The European Surveillance System	French	Fair	P. falciparum	2021	2021-07-07	2021-07-07	2021-07-07	Date in TESSy and not disclosed	2021-07-21	7.4	NA	NP	NA	Emergency ward	NP	Patient	Paris	France	0-10	Female	Accident and emergency	Acute gastroenteritidis (diarrhea and vomit)	Recovered	No	No	NP	NP	NP	NP	No	Yes	Yes	Yes	Cameroon	Same ward or floor and nearby rooms
25	1	3	Centro Nacional de Epidemiología. Instituto de Salud Carlos III.	Resultados de la Vigilancia Epidemiológica de las enfermedades transmisibles. Informe anual. 2010		2012	NA	NA	NA	NA	Epidemiological bulletin	Websites of regional, national and international public health institutes and authorities search	Yes	Spanish National Surveillance System	Spanish	Poor	P. falciparum	2010	NP	NP	NP	Aug-2010; ND	Aug-2010; ND	NP	NA	NP	NA	NP	NP	Patient	Balearic islands	Spain	61-70	Male	NP	NP	Recovered	No	NP	NP	NP	NP	NP	NP	Yes	Yes	NP	The Gambia	Same hospitalisation room
26	1	17	Centro Nacional de Epidemiología. Instituto de Salud Carlos III.	Resultados de la Vigilancia Epidemiológica de las enfermedades transmisibles. Informe anual. 2011		2013	NA	NA	NA	NA	Epidemiological bulletin	Websites of regional, national and international public health institutes and authorities search	Yes	Spanish National Surveillance System	Spanish	Poor	P. falciparum	2011	NP	NP	Aug-2011; ND	Aug-2011; ND	Aug-2011; ND	NP	NA	NP	NA	NP	NP	Patient	NP	Spain	0-10	Male	NP	NP	Recovered	No	NP	NP	NP	NP	NP	NP	Yes	Yes	Yes	Equatorial Guinea	Same hospitalisation room
28	1	35	Coppée, R.	Nosocomial Malaria Transmissions Resolved by Genomic Analyses-A Retrospective Case Report Study in France: 2007-2021		2023	Clin Infect Dis	76	4	631-639	Peer-reviewed article	Complementary search	No	NA	English	Good	P. falciparum	2007	2007-10-01	<1 day after admission	same day as admission	18 days after first admission*	NP	4.5	NA	NP	NA	Emergency ward	Tertiary-care pediatric hospital	Patient	Paris	France	0-10	Female	Accident and emergency	Meningeal syndrome (fever and vomiting)	Recovered	No	No	NP	NP	NP	NP	Visiting an airport 6 weeks before onset	Yes	Yes	Yes	Cameroon	Same ward or floor and nearby rooms
28	2	36	Coppée, R.	Nosocomial Malaria Transmissions Resolved by Genomic Analyses-A Retrospective Case Report Study in France: 2007-2021		2023	Clin Infect Dis	76	4	631-639	Peer-reviewed article	Complementary search	No	NA	English	Good	P. falciparum	2019	2019-11-01	6 days after admission	same day as admission	8 days after infection	10 days after first hospitalisaiton	16	NA	NP	NA	Emergency ward	General hospital	Patient	Paris	France	71-80	Female	Accident and emergency	Altered general condition (anorexia, asthenia and cachexia)	Recovered	No	No	NP	NP	NP	NP	No	Yes	Yes	Yes	Ivory Coast	Same ward or floor and nearby rooms
28	3	30	Coppée, R.	Nosocomial Malaria Transmissions Resolved by Genomic Analyses-A Retrospective Case Report Study in France: 2007-2021		2023	Clin Infect Dis	76	4	631-639	Peer-reviewed article	Complementary search	Yes	French National Surveillance System and The European Surveillance System	English	Good	P. falciparum	2021	2021-06-01	10 days after	same day as admission	Date in TESSy and not disclosed; 18 days after first admission*	Date in TESSy and not disclosed	2.8	NA	NP	NA	Emergency ward	General hospital	Patient	Paris	France	61-70	Male	Accident and emergency	Heart failure	Dead	No	No	NP	NP	NP	NP	No	Yes	Yes	Yes	Cameroon	Same ward or floor and no information on the room
28	4	37	Coppée, R.	Nosocomial Malaria Transmissions Resolved by Genomic Analyses-A Retrospective Case Report Study in France: 2007-2021		2023	Clin Infect Dis	76	4	631-639	Peer-reviewed article	Complementary search	Yes	French National Surveillance System and The European Surveillance System	English	Good	P. falciparum	2021	2021-09-01	NP	NP	Date in TESSy and not disclosed; 20 days after first admission*	Date in TESSy and not disclosed	7.5	NA	NP	NA	Intensive care unit	University hospital	Patient	Paris	France	41-50	Male	Accident and emergency	COVID-19 infection	Recovered	No	No	NP	NP	NP	NP	No	Yes	Yes	Yes	Niger	Same ward or floor and no information on the room
28	5	38	Coppée, R.	Nosocomial Malaria Transmissions Resolved by Genomic Analyses-A Retrospective Case Report Study in France: 2007-2021		2023	Clin Infect Dis	76	4	631-639	Peer-reviewed article	Complementary search	Yes	French National Surveillance System and The European Surveillance System	English	Good	P. falciparum	2021	2021-09-01	After few hours	same day as admission	Date in TESSy and not disclosed; 16 days after first admission*	Date in TESSy and not disclosed	1.3	NA	5.7	NA	Emergency ward	Clinic	Patient	Paris	France	71-80	Male	Accident and emergency	Lung infection	Recovered	No	No	NP	NP	NP	NP	No	Yes	Yes	Yes	Mali	Same ward or floor and no information on the room
29	1	31	Centro Nacional de Epidemiología. Instituto de Salud Carlos III.	Resultados de la vigilancia epidemiológica de las enfermedades transmisibles. Informe anual. Años 2017-2018.		2020	NA	NA	NA	NA	Epidemiological bulletin	Data call	Yes	Spanish National Surveillance System	Spanish	Poor	P. falciparum	2018	NP	NP	Jul-2018; ND	Jul-2018; ND	Aug-2018; ND	NP	NA	NP	NA	NP	NP	Patient	Andalusia	Spain	71-80	Male	Recurrent treatment	Renal failure	Recovered	No	No	No	No	NP	NP	No	Yes	Yes	NP	West Africa; ND	Same hospitalisation room
30	1	32	Centro Nacional de Epidemiología. Instituto de Salud Carlos III.	Informe epidemiológico sobre la situación de paludismo en España. Años 2019, 2020 y 2021		2023	NA	NA	NA	NA	Epidemiological bulletin	Data call	Yes	Spanish National Surveillance System	Spanish	Fair	P. falciparum	2019	Nov-2019; ND	NP	Nov-2019; ND	Dec-2019; ND	Dec-2019; ND	NP	NA	NP	NA	Internal Medicine ward	Hospitalization ward	Patient	Aragón	Spain	71-80	Male	Accident and emergency	Respiratory tract infection	Recovered	No	Yes	NP	NP	NP	NP	No, airport at about 2km from hospital and/or patient's residence	Yes	Yes	NP	NP	Same hospital
31	1	28	Nacionalinė visuomenės sveikatos priežiūros laboratorija	NA	NA	NA	NA	NA	NA	NA	Unpublished	Data call	Yes	Lithuanian National Surveillance System	NA	NA	P. falciparum	2016	NP	NP	NP	May-2016: ND	May-2016; ND	NP	NA	NP	NA	Emergency ward	Adult Intensive Care and Resuscitation Unit	Healthcare worker	NP	Lithuania	21-30	Female	NA	NA	Recovered	NP	NP	NP	Yes	NP	NP	NP	Yes	Yes	NP	NP	NA (HCW infected while caring for a malaria patient)
32	1	29	Robert Koch Institute	Infektionsepidemiologisches Jahrbuch	Infection Epidemiological Yearbook	2018	NA	NA	NA	NA	Epidemiological bulletin	Data call	Yes	German National Surveillance data	German	Poor	P. falciparum	2017	NA	NA	NP	Aug-2017; ND	Aug-2017; ND	NP	NA	NP	NA	NP	NP	Healthcare worker	NP	Germany	21-30	Female	NA	NA	Recovered	No	No	NP	Yes	NP	NP	NP	Yes	Yes	Yes	NP	NA (HCW infected while caring for a malaria patient)
33	1	34	Centro Nacional de Epidemiología. Instituto de Salud Carlos III.	NA	NA	NA	NA	NA	NA	NA	Unpublished	Data call	Yes	Spanish National Surveillance System	NA	NA	P. falciparum	2022	NP	NP	NP	Aug-2022; ND	NP	NP	NA	NP	NA	NP	NP	Patient	Catalonia	Spain	71-80	Male	Planned surgery or procedure	NP	Dead	No	NP	NP	NP	NP	NP	NP	NP	NP	NP	NP	Same hospital
34	1	39	Istituto Superiore di Sanità	NA	NA	NA	NA	NA	NA	NA	Unpublished	Data call	Yes	NA	NA	NA	P. falciparum	2003	NP	NP	Jul-2003; ND	NP	NP	NP	NA	NP	NA	NP	NP	Patient	Friuli Venezia Giulia	Italy	NA	NP	NP	NP	NP	NP	NP	NP	NP	NP	NP	NP	Yes	Yes	NP	NP	Different wards or floors
35	1	40	Istituto Superiore di Sanità	NA	NA	NA	NA	NA	NA	NA	Unpublished	Data call	Yes	NA	NA	NA	P. falciparum	2007	NP	NP	May-2007; ND	NP	NP	NP	NA	NP	NA	NP	NP	Patient	Rome	Italy	NA	NP	NP	NP	NP	NP	NP	NP	NP	NP	NP	NP	Yes	Yes	NP	NP	Same ward or floor and different rooms
36	1	41	Istituto Superiore di Sanità	NA	NA	NA	NA	NA	NA	NA	Unpublished	Data call	Yes	NA	NA	NA	P. falciparum	2008	NP	NP	NP	NP	NP	NP	NA	NP	NA	NP	NP	Patient	NP	Italy	NA	NP	NP	NP	NP	NP	NP	NP	NP	NP	NP	NP	NP	NP	NP	NP	NP
37	1	42	Istituto Superiore di Sanità	NA	NA	NA	NA	NA	NA	NA	Unpublished	Data call	Yes	NA	NA	NA	P. falciparum	2009	NP	NP	NP	NP	NP	NP	NA	NP	NA	NP	NP	Patient	NP	Italy	NA	NP	NP	NP	NP	NP	NP	NP	NP	NP	NP	NP	NP	NP	NP	NP	NP
1	1	24	Al-Hamdan, N. A.	Hospital-acquired malaria associated with dispensing diluted heparin solution		2009	Journal of Vector Borne Diseases	46	4	313-314	Peer-reviewed article	Literature search	No	NA	English	Fair	P. falciparum	< or = 2009	NP	NP	NP	NP	NP	NP	NA	NP	NA	Pedriatric ward	Paediatric ward	Patient	Riyadh region	Saudi Arabia	0-10	NP	Accident and emergency	acute gastroenteritis or bronchopneumonia	NP	No	No	No	NP	NP	NP	NP	Yes	Yes	NP	Sudan	Same ward or floor and different rooms
1	2	24	Al-Hamdan, N. A.	Hospital-acquired malaria associated with dispensing diluted heparin solution		2009	Journal of Vector Borne Diseases	46	4	313-314	Peer-reviewed article	Literature search	No	NA	English	Fair	P. falciparum	< or = 2009	NP	NP	NP	NP	NP	NP	NA	NP	NA	Pedriatric ward	Paediatric ward	Patient	Riyadh region	Saudi Arabia	0-10	NP	Accident and emergency	acute gastroenteritis or bronchopneumonia	NP	No	No	No	NP	NP	NP	NP	Yes	Yes	NP	Sudan	Same ward or floor and different rooms
1	3	24	Al-Hamdan, N. A.	Hospital-acquired malaria associated with dispensing diluted heparin solution		2009	Journal of Vector Borne Diseases	46	4	313-314	Peer-reviewed article	Literature search	No	NA	English	Fair	P. falciparum	< or = 2009	NP	NP	NP	NP	NP	NP	NA	NP	NA	Pedriatric ward	Paediatric ward	Patient	Riyadh region	Saudi Arabia	0-10	NP	Accident and emergency	acute gastroenteritis or bronchopneumonia	NP	No	No	No	NP	NP	NP	NP	Yes	Yes	NP	Sudan	Same ward or floor and different rooms
1	4	24	Al-Hamdan, N. A.	Hospital-acquired malaria associated with dispensing diluted heparin solution		2009	Journal of Vector Borne Diseases	46	4	313-314	Peer-reviewed article	Literature search	No	NA	English	Fair	P. falciparum	< or = 2009	NP	NP	NP	NP	NP	NP	NA	NP	NA	Pedriatric ward	Paediatric ward	Patient	Riyadh region	Saudi Arabia	0-10	NP	Accident and emergency	acute gastroenteritis or bronchopneumonia	NP	No	No	No	NP	NP	NP	NP	Yes	Yes	NP	Sudan	Same ward or floor and different rooms
1	5	24	Al-Hamdan, N. A.	Hospital-acquired malaria associated with dispensing diluted heparin solution		2009	Journal of Vector Borne Diseases	46	4	313-314	Peer-reviewed article	Literature search	No	NA	English	Fair	P. falciparum	< or = 2009	NP	NP	NP	NP	NP	NP	NA	NP	NA	Pedriatric ward	Paediatric ward	Patient	Riyadh region	Saudi Arabia	0-10	NP	Accident and emergency	acute gastroenteritis or bronchopneumonia	NP	No	No	No	NP	NP	NP	NP	Yes	Yes	NP	Sudan	Same ward or floor and different rooms
1	6	24	Al-Hamdan, N. A.	Hospital-acquired malaria associated with dispensing diluted heparin solution		2009	Journal of Vector Borne Diseases	46	4	313-314	Peer-reviewed article	Literature search	No	NA	English	Fair	P. falciparum	< or = 2009	NP	NP	NP	NP	NP	NP	NA	NP	NA	Pedriatric ward	Paediatric ward	Patient	Riyadh region	Saudi Arabia	0-10	NP	Accident and emergency	acute gastroenteritis or bronchopneumonia	NP	No	No	No	NP	NP	NP	NP	Yes	Yes	NP	Sudan	Same ward or floor and different rooms
1	7	24	Al-Hamdan, N. A.	Hospital-acquired malaria associated with dispensing diluted heparin solution		2009	Journal of Vector Borne Diseases	46	4	313-314	Peer-reviewed article	Literature search	No	NA	English	Fair	P. falciparum	< or = 2009	NP	NP	NP	NP	NP	NP	NA	NP	NA	Pedriatric ward	Paediatric ward	Patient	Riyadh region	Saudi Arabia	0-10	NP	Accident and emergency	acute gastroenteritis or bronchopneumonia	NP	No	No	No	NP	NP	NP	NP	Yes	Yes	NP	Sudan	Same ward or floor and different rooms
1	8	24	Al-Hamdan, N. A.	Hospital-acquired malaria associated with dispensing diluted heparin solution		2009	Journal of Vector Borne Diseases	46	4	313-314	Peer-reviewed article	Literature search	No	NA	English	Fair	P. falciparum	< or = 2009	NP	NP	NP	NP	NP	NP	NA	NP	NA	Pedriatric ward	Paediatric ward	Patient	Riyadh region	Saudi Arabia	0-10	NP	Accident and emergency	acute gastroenteritis or bronchopneumonia	NP	No	No	No	NP	NP	NP	NP	Yes	Yes	NP	Sudan	Same ward or floor and different rooms
2	1	26	Boccolini, D.	Non-imported malaria in Italy: paradigmatic approaches and public health implications following an unusual cluster of cases in 2017		2020	BMC public health	20	1	857	Peer-reviewed article	Literature search	No	NA	English	Good	P. falciparum	2017	2017-08-16	2017-08-20	NP	2017-08-28	2017-09-02	NP	NA	NP	NA	Pedriatric ward	Not specified but can be deducted	Patient	Trento	Italy	0-10	Female	Accident and emergency	Diabetis mellitus (initial diagnosis)	Dead	No	NP	NP	NP	NP	NP	NP	Yes	Yes	Yes	Burkina Faso	Same ward or floor and no information on the room
2	2	8	Boccolini, D.	Non-imported malaria in Italy: paradigmatic approaches and public health implications following an unusual cluster of cases in 2017		2020	BMC public health	20	1	857	Peer-reviewed article	Literature search	No	NA	English	Good	P. falciparum	2017	2017-10-13	2017-10-19	NP	2017-10-26	2017-11-16	1	NA	NP	NA	Emergency ward	emergency room	Patient	Florence	Italy	11-20	Male	Accident and emergency	Resp. distress, headache, voming	Recovered	No	NP	NP	NP	NP	NP	NP	Yes	Yes	Yes	Senegal	Same ward or floor and no information on the room
3	1	13	Gonzalez, L.	Nosocomial Plasmodium falciparum infections confirmed by molecular typing in Medellín, Colombia		2005	Malaria Journal	4	-	9	Peer-reviewed article	Literature search	No	NA	English	Good	P. falciparum	2001	2001-04-10	2001-05-19	11-19/04/2001	2001-04-23	2001-06-20	0.3*	14,440 trophozoites per μl	2*	>100,000 trophozoites per μl	Emergency ward	Emergency ward	Patient	Medellin	Colombia	11-20	Male	Accident and emergency	systemic lupus erythematosus	Recovered	No	No	NP	NP	NP	NP	NP	Yes	Yes	Yes	Colombia	Same ward or floor and no information on the room
3	2	13	Gonzalez, L.	Nosocomial Plasmodium falciparum infections confirmed by molecular typing in Medellín, Colombia		2005	Malaria Journal	4	-	9	Peer-reviewed article	Literature search	No	NA	English	Good	P. falciparum	2001	2001-05-08	2001-05-15	NP	05/06/2001*	2001-06-06	1.75*	87,500 trophozoites of P. falciparum per μl	2*	>100,000 trophozoites per μl	Internal medicine ward	Internal medicine ward	Patient	Medellin	Colombia	41-50	Male	Accident and emergency	status asthmaticus	Recovered	No	No	NP	NP	NP	NP	NP	Yes	Yes	Yes	Colombia	Same ward or floor and no information on the room
3	3	13	Gonzalez, L.	Nosocomial Plasmodium falciparum infections confirmed by molecular typing in Medellín, Colombia		2005	Malaria Journal	4	-	9	Peer-reviewed article	Literature search	No	NA	English	Good	P. falciparum	2001	2001-05-07	NA	NP	2001-06-09	2001-06-09	3.3*	166,440 trophozoites per μl	2*	>100,000 trophozoites per μl	Internal medicine ward	Internal medicine ward	Patient	Medellin	Colombia	41-50	Male	Other	superior vena cava syndrome	Dead	No	No	NP	NP	NP	NP	NP	Yes	Yes	Yes	Colombia	Same ward or floor and no information on the room
6	1	14	Lee, E.H.	Healthcare-associated transmission of plasmodium falciparum in New York City		2016	Infection Control and Hospital Epidemiology	37	1	113-115	Peer-reviewed article	Literature search	No	NA	English	Good	P. falciparum	2012	2012-02-16	2012-02-23	NP	06/03/2012*	2012-03-07	NP	NA	NP	NA	Surgical ward	not specified but expected to be surgical ward (laparoscopic cholecystectomy)	Patient	New York city	United States	41-50	Female	Planned surgery or procedure	cholecystectomy	NP	No	No	No	NP	Yes	NP	No	Yes	Yes	Yes	Nigeria	Same ward or floor and nearby rooms
7	1	16	Kim, J.Y.	A locally acquired falciparum malaria via nosocomial transmission in Korea		2009	Korean Journal of Parasitology	47	3	269-273	Peer-reviewed article	Literature search	No	NA	English	Good	P. falciparum	2006	2006-12-29	NA	2006-12-30	14 days after admission (12/01/2007)	NP	18	NA	40	NA	Emergency ward	emergency room	Patient	NP	South Korea	51-60	Male	Accident and emergency	Pulmonary tuberculosis	Dead	No	Yes	No	NP	NP	NP	No	Yes	Yes	Yes	Nigeria and Congo	Same hospitalisation room
8	1	25	Kirchgatter K.	Molecular typing of Plasmodium falciparum from Giemsa-stained blood smears confirms nosocomial malaria transmission		2002	Acta Tropica	84	3	199-203	Peer-reviewed article	Literature search	No	NA	English	Good	P. falciparum	1998	1998-08-02	1998-08-04	1998-08-03	1998-08-16	1998-08-28	1.3*	65 100 trophozoites and 21 700 gametocytes per mm3	0.9*	45 480 trophozoites and 4200 gametocytes per mm3	NP	hospitalisation due to pneumonia	Patient	Sao Paulo	Brazil	0-10	Male	Accident and emergency	pneumonia	Recovered	No	No	NP	NP	NP	NP	NP	Yes	Yes	Yes	Para state, Brazil	Same ward or floor and no information on the room
14	1	15	Moro, M. L.	Patient-to-patient transmission of nosocomial malaria in Italy		2002	Infection Control and Hospital Epidemiology	23	6	338-341	Peer-reviewed article	Literature search	No	NA	English	Good	P. falciparum	2000	2000-03-06	2000-03-10	07-09/03/2000	2000-04-01	NP	NP	NA	22	NA	Intensive care unit	NP	Patient	NP	Italy	51-60	Male	Accident and emergency	bronchopulmonary disease	NP	No	No	No	NP	NP	No	No	Yes	Yes	Yes	Africa	Same ward or floor and nearby rooms
18	1	12	European Centre for Disease Prevention and Control	Hospital-acquired malaria infections in the European Union		2018	NA	NA	NA	NA	Epidemiological bulletin	Websites of regional, national and international public health institutes and authorities search	Yes	Spanish National Surveillance System	English	Good	P. malariae and P. ovale	2018	2018-02-01	2018-02-07	01-06/02/2018	2018-02-24	Feb-2018; ND	NP	NA	NP	NA	NP	NP	Patient	Madrid	Spain	0-10	Female	NP	NA	Recovered	No	No	NP	NP	NP	NP	No	Yes	Yes	Yes	Equatorial Guinea	Same ward or floor and no information on the room
20	1	2	National Public Health Organization, Greece	Annual epidemiological surveillance report, Malaria in Greece		2021	NA	NA	NA	NA	Epidemiological bulletin	Websites of regional, national and international public health institutes and authorities search	Yes	Greek National Surveillance System	English	Poor	P. falciparum	2021	Jun-2021; ND	Jun-2021; ND	Jun-2021; ND	Jun-2021; ND	Jul-2021; ND	NP	NA	NP	NA	COVID-19 unit	NP	Patient	NP	Greece	51-60	Female	Accident and emergency	COVID-19 infection	Recovered	No	No	No	No	Yes	Yes, antibiotics and other intravenous drugs	No, airport at >14km from hospital and patient's residence	Yes	Yes	Inconclusive results	NP	ND
20	2	2	National Public Health Organization, Greece	Annual epidemiological surveillance report, Malaria in Greece		2021	NA	NA	NA	NA	Epidemiological bulletin	Websites of regional, national and international public health institutes and authorities search	Yes	Greek National Surveillance System	English	Poor	P. falciparum	2021	Jun-2021; ND	Jun-2021; ND	Jun-2021; ND	Jul-2021; ND	Jul-2021; ND	NP	NA	NP	NA	COVID-19 unit	NP	Patient	NP	Greece	41-50	Female	Accident and emergency	COVID-19 infection	Recovered	No	No	No	No	Yes	Yes, antibiotics and other intravenous drugs	No, airport at >14km from hospital and patient's residence	Yes	Yes	Inconclusive results	NP	ND
20	3	2	National Public Health Organization, Greece	Annual epidemiological surveillance report, Malaria in Greece		2021	NA	NA	NA	NA	Epidemiological bulletin	Websites of regional, national and international public health institutes and authorities search	Yes	Greek National Surveillance System	English	Poor	P. falciparum	2021	Jun-2021; ND	Jun-2021; ND	Jun-2021; ND	Jul-2021; ND	Jul-2021; ND	NP	NA	NP	NA	COVID-19 unit	NP	Patient	NP	Greece	61-70	Male	Accident and emergency	COVID-19 infection	Recovered	No	No	No	No	Yes	Yes, antibiotics and other intravenous drugs	No, airport at >14km from hospital and patient's residence	Yes	Yes	Inconclusive results	NP	ND
21	1	19	National Public Health Organization, Greece	Annual epidemiological surveillance report, Malaria in Greece		2020	NA	NA	NA	NA	Epidemiological bulletin	Websites of regional, national and international public health institutes and authorities search	Yes	Greek National Surveillance System	English	Poor	P. falciparum	2020	2 successive hospitalisations: Nov-2020 and Dec 2020; ND	2 successive hospitalisations: Nov-2020 and Dec 2020; ND	2 period of possible infection: Nov-2020 and Dec-2020; ND	Nov-2020 or Dec-2020; ND	Dec-2020; ND	12	NA	Unknown	NA	Internal medicine ward	ND	Patient	NP	Greece	41-50	Female	Accident and emergency	ND	Recovered	No	No	No	No	No	Yes, antibiotics and other intravenous drugs	No, airport at >2km from hospital and patient's residence	Yes	Yes	Yes	ND	ND
22	1	10	National Public Health Organization, Greece	Epidemiological surveillance report, Malaria in Greece		2017	NA	NA	NA	NA	Epidemiological bulletin	Websites of regional, national and international public health institutes and authorities search	Yes	Greek National Surveillance System	English	Poor	P. falciparum	2017	Jun-2017; ND	Jul-2017; ND	Jun-2017; ND	Jul-2017; ND	Jul-2017; ND	2	NA	Unknown	NA	Internal medicine ward	ND	Patient	NP	Greece	31-40	Male	Accident and emergency	ND	Recovered	No	No	No	No	Yes	Yes, antibiotics and other intravenous drugs	No	Yes	Yes	Not performed	ND	ND
23	1	5	Zoller T.	Malaria transmission in non-endemic areas: case report, review of the literature and implications for public health management.		2009	Malaria Journal	8		71	Peer-reviewed article	From a review paper	No	NA	English	Good	P. falciparum	2007	NP	NP	10-11/07/2007	2007-07-22	NP	0.5	NA	3	NA	Delivery/maternity ward	delivery room and maternity ward	Healthcare worker	Berlin	Germany	NA	Female	NA	NA	Recovered	No	No	No	No	NP	NP	Yes	Yes	Yes	Yes	Ivory Coast	NA (HCW infected while caring for a malaria patient)
[truncated: 16 more columns]
